# Supplementary material for: Assessing user experience with the Bioline™ HCV point-of-care test in primary healthcare settings: a mixed-methods study
Source: BMC Health Serv Res. 2025 Apr 1;25:484. doi: 10.1186/s12913-025-12634-8 (PMC11963430; doi:10.1186/s12913-025-12634-8)
Supplement: Supplementary file 5 — Additional file 5. [file 12913_2025_12634_MOESM5_ESM.xlsx]

## Sheet: Report
Inter-coder Agreement for Project:Violet new coding
Agreement Coefficient:	Percent Agreement
Legend
Applied*	Number of times the code has been applied
Units*	Number of units* the code has been applied
Total Units*	Total number of units* across all selected documents
Total Coverage*	% Coverage within the selected documents
Coders
	Evans Duah
	Tinyiko Violet Baloyi
Documents
	PHC clinic 1
	PHC clinic 2
	PHC clinic 3
	PHC clinic 4
	PHC clinic 5
	PHC clinic 6
	PHC clinic 7
	PHC clinic 8
	PHC clinic 9
	PHC clinic 10
	PHC clinic 11
	PHC clinic 12
	PHC clinic 13
	PHC clinic 14
	PHC clinic 15
	PHC clinic 16
	PHC clinic 17
	PHC clinic 18
	PHC clinic 19
	PHC clinic 20
	PHC clinic 21
	PHC clinic 22
All Documents
Semantic Domain:	Alternative storage facility Available storage infrastructure Challenge with opening the test foil Challenges with dropper Challenges with test instructions Challenges with timing Community engagement before rolling out testing Experience with sample collection Experience with simplicity Good experience Overal challenges Positive experience with test instruction sheet Ready to recommend the test …
Code	Coder	Applied*	Units*	Total Units*	Total Coverage*
Alternative storage facility
	Evans Duah	3	514	53114	0.00968
	Tinyiko Violet Baloyi	3	514	53114	0.00968
Available storage infrastructure
	Evans Duah	10	1076	53114	0.02026
	Tinyiko Violet Baloyi	11	1239	53114	0.02333
Challenge with opening the test foil
	Evans Duah	1	176	53114	0.00331
	Tinyiko Violet Baloyi	1	175	53114	0.00329
Challenges with dropper
	Evans Duah	6	1225	53114	0.02306
	Tinyiko Violet Baloyi	3	468	53114	0.00881
Challenges with test instructions
	Evans Duah	7	1241	53114	0.02336
	Tinyiko Violet Baloyi	4	689	53114	0.01297
Challenges with timing
	Evans Duah	3	443	53114	0.00834
	Tinyiko Violet Baloyi	3	444	53114	0.00836
Community engagement before rolling out testing
	Evans Duah	7	977	53114	0.01839
	Tinyiko Violet Baloyi	7	1175	53114	0.02212
Experience with sample collection
	Evans Duah	8	1375	53114	0.02589
	Tinyiko Violet Baloyi	9	1673	53114	0.0315
Experience with simplicity
	Evans Duah	12	1510	53114	0.02843
	Tinyiko Violet Baloyi	12	1559	53114	0.02935
Good experience
	Evans Duah	9	1351	53114	0.02544
	Tinyiko Violet Baloyi	6	927	53114	0.01745
Overal challenges
	Evans Duah	1	164	53114	0.00309
	Tinyiko Violet Baloyi	2	359	53114	0.00676
Positive experience with test instruction sheet
	Evans Duah	13	1891	53114	0.0356
	Tinyiko Violet Baloyi	14	2042	53114	0.03845
Ready to recommend the test to other PHC clinics
	Evans Duah	8	1709	53114	0.03218
	Tinyiko Violet Baloyi	7	1412	53114	0.02658
Recommendations for the manufacturer
	Evans Duah	24	4398	53114	0.0828
	Tinyiko Violet Baloyi	22	4106	53114	0.07731
Similarity/familiarity of test with known RDTs such as malaria
	Evans Duah	9	1253	53114	0.02359
	Tinyiko Violet Baloyi	7	963	53114	0.01813
Simplicity and storage
	Evans Duah	4	298	53114	0.00561
	Tinyiko Violet Baloyi	4	299	53114	0.00563
Training for staff before rolling out the test
	Evans Duah	2	312	53114	0.00587
	Tinyiko Violet Baloyi	2	311	53114	0.00586
Willingness to use test kit
	Evans Duah	15	2748	53114	0.05174
	Tinyiko Violet Baloyi	14	2587	53114	0.04871
			Reliability Coefficient
			Percent Agreement: 85.4%
			Holsti index: 0.91
			Krippendorff’s c-Alpha-binary: 0.909

## Sheet: Info
Title:	ATLAS.ti - Intercoder Agreement
Project:	Violet new coding
User:	Evans Duah
Date:	2024-12-14 00:43:51
